# Supplementary material for: A pocket guide to electronic laboratory notebooks in the academic life sciences
Source: F1000Res. 2016 Jan 4;5:2. [Version 1] doi: 10.12688/f1000research.7628.1 (PMC4722687; doi:10.12688/f1000research.7628.1)
Supplement: Supplementary file 1 [file f1000research-5-8214-s0000.tgz]

Archive with 1 entries (1 files):
- 308e6d57-af08-4b60-9bc6-b4722d5c4e11.docx
