# Supplementary material for: A pocket guide to electronic laboratory notebooks in the academic life sciences
Source: F1000Res. 2016 Jan 4;5:2. [Version 1] doi: 10.12688/f1000research.7628.1 (PMC4722687; doi:10.12688/f1000research.7628.1)
Supplement: Supplementary file 2 [file f1000research-5-8214-s0001.tgz]

Archive with 1 entries (1 files):
- 028c5ff2-d5c2-4002-b7dc-f7c3a9d09a86.docx
