# Supplementary material for: A pocket guide to electronic laboratory notebooks in the academic life sciences
Source: F1000Res. 2016 Jan 4;5:2. [Version 1] doi: 10.12688/f1000research.7628.1 (PMC4722687; doi:10.12688/f1000research.7628.1)
Supplement: Supplementary file 3 [file f1000research-5-8214-s0002.tgz]

Archive with 1 entries (1 files):
- d5e86a11-7757-49be-a357-e5d84c92d1d9.docx
